# Supplementary material for: Distinct Serum MicroRNA Signatures and mRNA Decay Pathway Dysregulation in NSAID-Exacerbated Chronic Urticaria
Source: Int J Mol Sci. 2026 Jan 16;27(2):904. doi: 10.3390/ijms27020904 (PMC12842516; doi:10.3390/ijms27020904)
Supplement: Supplementary file 1 [file ijms-27-00904-s001.zip]

Archive with 1 entries (1 files):
- ijms-4057875-supplementary.pdf
